# Supplementary material for: Classical Xanthinuria in Nine Israeli Families and Two Isolated Cases from Germany: Molecular, Biochemical and Population Genetics Aspects
Source: Biomedicines. 2021 Jul 7;9(7):788. doi: 10.3390/biomedicines9070788 (PMC8301430; doi:10.3390/biomedicines9070788)
Supplement: Supplementary file 1 [file biomedicines-09-00788-s001.zip]

Archive with 1 entries (1 files):
- biomedicines-1236880-sm.pdf
